# Supplementary material for: Cognitive Functions, Theory of Mind Abilities, and Personality Dispositions as Potential Predictors of the Detection of Reciprocity in Deceptive and Cooperative Contexts through Different Age Groups
Source: Behav Sci (Basel). 2023 Dec 10;13(12):1007. doi: 10.3390/bs13121007 (PMC10741168; doi:10.3390/bs13121007)
Supplement: Supplementary file 1 [file behavsci-13-01007-s001.zip]

Archive with 1 entries (1 files):
- behavsci-2721337-supplementary.pdf
